# Supplementary material for: Multi‐genic pattern found in rare type of hypopituitarism: a whole‐exome sequencing study of Han Chinese with pituitary stalk interruption syndrome
Source: J Cell Mol Med. 2017 Jul 14;21(12):3626–32. doi: 10.1111/jcmm.13272 (PMC5706574; doi:10.1111/jcmm.13272)
Supplement: Supplementary file 2 — Data S2 Mutations selected by polyphen2. [file JCMM-21-3626-s002.xlsx]

## Sheet: Sheet1
Chromosome	Position	Reference	Gene	Func	Exonic|Biotype	Transcript	Codon	Impact	COSMIC	1000G_ALL	dbSNP	ESP	HY	SIFT	PolyPhen2	MA	Condel	Gene description
chr16	1996676	T	RPL3L	NON_SYNONYMOUS_CODING	MISSENSE	NM_005061:p.Asn301His	Aac/Cac	MODERATE		N	N	N	N	0.21	0.999	2.7	0.701,deleterious	ribosomal protein L3-like
chr12	8998813	A	A2ML1	NON_SYNONYMOUS_CODING	MISSENSE	NM_144670:p.Asn560Asp	Aat/Gat	MODERATE		N	N	N	N	0.01	0.992	3.31	0.913,deleterious	alpha-2-macroglobulin-like 1
chr7	121716661	C	AASS	NON_SYNONYMOUS_CODING	MISSENSE	NM_005763:p.Gly888Asp	gGt/gAt	MODERATE		N	N	N	N	0.09	0.987	2.405	0.670,deleterious	aminoadipate-semialdehyde synthase
chr17	48765022	G	ABCC3	NON_SYNONYMOUS_CODING	MISSENSE	NM_003786:p.Arg1469His	cGc/cAc	MODERATE		N	N	N	N	0	0.997	1.61	0.689,deleterious	ATP-binding cassette, sub-family C (CFTR/MRP), member 3
chr12	109631455	G	ACACB	NON_SYNONYMOUS_CODING	MISSENSE	NM_001093:p.Gly801Asp	gGc/gAc	MODERATE		N	N	N	N	0	0.95	3.23	0.909,deleterious	acetyl-CoA carboxylase beta
chr16	20651800	A	ACSM1	NON_SYNONYMOUS_CODING	MISSENSE	NM_052956:p.Tyr367His	Tat/Cat	MODERATE		N	N	N	N	0	0.998	3.405	0.933,deleterious	acyl-CoA synthetase medium-chain family member 1
chr14	70926088	T	ADAM21	NON_SYNONYMOUS_CODING	MISSENSE	NM_003813:p.Cys624Trp	tgT/tgG	MODERATE		N	N	N	N	0	1	3.545	0.952,deleterious	ADAM metallopeptidase domain 21
chr5	76358976	T	AGGF1	NON_SYNONYMOUS_CODING	MISSENSE	NM_018046:p.Trp682Gly	Tgg/Ggg	MODERATE		N	N	N	N	0.09	0.996	2.095	0.606,deleterious	angiogenic factor with G patch and FHA domains 1
chr7	15433785	G	AGMO	NON_SYNONYMOUS_CODING	MISSENSE	NM_001004320:p.Pro210Arg	cCt/cGt	MODERATE		N	N	N	N	0.15	0.998	2.74	0.723,deleterious	alkylglycerol monooxygenase
chr14	105415867	A	AHNAK2	NON_SYNONYMOUS_CODING	MISSENSE	NM_138420:p.Leu1974Arg	cTg/cGg	MODERATE		N	N	N	N	0.14	0.974	2.965	0.775,deleterious	AHNAK nucleoprotein 2
chr14	105408389	T	AHNAK2	NON_SYNONYMOUS_CODING	MISSENSE	NM_138420:p.Lys4467Glu	Aag/Gag	MODERATE		N	N	N	N	0.21	0.998	2.98	0.766,deleterious	AHNAK nucleoprotein 2
chr2	233321742	G	ALPI	NON_SYNONYMOUS_CODING	MISSENSE	NM_001631:p.Gly145Val	gGc/gTc	MODERATE		N	N	N	N	0	0.995	3.735	0.978,deleterious	alkaline phosphatase, intestinal
chr14	77274398	A	ANGEL1	NON_SYNONYMOUS_CODING	MISSENSE	NM_015305:p.Met248Thr	aTg/aCg	MODERATE		N	N	N	N	0	0.979	2.215	0.777,deleterious	-
chr14	77275407	T	ANGEL1	NON_SYNONYMOUS_CODING	MISSENSE	NM_015305:p.Tyr215Cys	tAt/tGt	MODERATE		N	N	N	N	0.13	0.997	0.895	0.577,deleterious	-
chr2	242142880	G	ANO7	NON_SYNONYMOUS_CODING	MISSENSE	NM_001001891:p.Gly340Arg	Ggg/Agg	MODERATE		N	N	N	N	0	1	3.915	1.002,deleterious	anoctamin 7
chr11	73067281	G	ARHGEF17	NON_SYNONYMOUS_CODING	MISSENSE	NM_014786:p.Arg1242Gln	cGg/cAg	MODERATE		N	N	N	N	0.01	0.957	0.62	0.533,deleterious	Rho guanine nucleotide exchange factor (GEF) 17
chr2	190535183	G	ASNSD1	NON_SYNONYMOUS_CODING	MISSENSE	NM_019048:p.Glu555Lys	Gaa/Aaa	MODERATE		N	N	N	N	0.04	0.997	2.385	0.762,deleterious	asparagine synthetase domain containing 1
chr2	190532579	G	ASNSD1	NON_SYNONYMOUS_CODING	MISSENSE	NM_019048:p.Leu518Phe	ttG/ttC	MODERATE		N	N	N	N	0	0.999	2.625	0.830,deleterious	asparagine synthetase domain containing 1
chr18	31325063	A	ASXL3	NON_SYNONYMOUS_CODING	MISSENSE	NM_030632:p.Thr1751Ala	Acg/Gcg	MODERATE		N	N	N	N	0.02	0.991	0.895	0.865,deleterious	additional sex combs like 3 (Drosophila)
chr2	220086863	C	ATG9A	NON_SYNONYMOUS_CODING	MISSENSE	NM_001077198:p.Gly685Glu	gGg/gAg	MODERATE		N	N	N	N	0.29	0.998	2.215	0.579,deleterious	autophagy related 9A
chr9	33113820	C	B4GALT1	NON_SYNONYMOUS_CODING	MISSENSE	NM_001497:p.Arg339His	cGc/cAc	MODERATE	COSM1108291(1)	N	N	N	N	0.09	0.991	1.445	0.478,deleterious	-
chr17	79430673	G	BAHCC1	NON_SYNONYMOUS_CODING	MISSENSE	NM_001080519:p.Asp2498Asn	Gac/Aac	MODERATE		N	N	N	N	0.01	0.995	2.6	0.813,deleterious	BAH domain and coiled-coil containing 1
chrX	152772608	G	BGN	NON_SYNONYMOUS_CODING	MISSENSE	NM_001711:p.Val292Met	Gtg/Atg	MODERATE		N	N	N	N	0	0.998	1.73	0.706,deleterious	biglycan
chr2	32702438	C	BIRC6	NON_SYNONYMOUS_CODING	MISSENSE	NM_016252:p.His2285Gln	caC/caG	MODERATE		N	N	N	N	0.02	0.979	1.735	0.693,deleterious	baculoviral IAP repeat containing 6
chr20	31690806	G	BPIFB4	NON_SYNONYMOUS_CODING	MISSENSE	NM_182519:p.Val556Met	Gtg/Atg	MODERATE		N	N	N	N	0	0.979	2.075	0.760,deleterious	-
chr12	32140178	G	C12orf35	NON_SYNONYMOUS_CODING	MISSENSE	NM_018169:p.Gly1670Arg	Gga/Aga	MODERATE		N	N	N	N	0	0.998	1.67	0.697,deleterious	-
chr16	87348638	A	C16orf95	NON_SYNONYMOUS_CODING	MISSENSE	NM_001195124:p.Val90Gly	gTg/gGg	MODERATE		N	N	N	N	0	0.982	1.04	0.612,deleterious	-
chr11	73817427	C	C2CD3	NON_SYNONYMOUS_CODING	MISSENSE	NM_015531:p.Gly692Cys	Ggc/Tgc	MODERATE		N	N	N	N	0	1	2.135	0.767,deleterious	C2 calcium-dependent domain containing 3
chr2	170531108	G	C2orf77	NON_SYNONYMOUS_CODING	MISSENSE	NM_001085447:p.Leu214Phe	Ctt/Ttt	MODERATE		N	N	N	N	0.07	0.997	1.825	0.564,deleterious	-
chr3	52574452	G	C3orf78	NON_SYNONYMOUS_CODING	MISSENSE	NM_001124767:p.Arg55His	cGt/cAt	MODERATE		N	N	N	N	0.01	0.998	.		chromosome 3 open reading frame 78
chr5	125971803	G	C5orf48	NON_SYNONYMOUS_CODING	MISSENSE	NM_207408:p.Gly92Val	gGg/gTg	MODERATE		N	N	N	N	0.23	1	0.895	0.464,neutral	-
chr1	7151421	C	CAMTA1	NON_SYNONYMOUS_CODING	MISSENSE	NM_015215:p.Pro98Ser	Cct/Tct	MODERATE		N	N	N	N	0.16	0.999	1.445	0.437,neutral	calmodulin binding transcription activator 1
chr22	37912003	G	CARD10	NON_SYNONYMOUS_CODING	MISSENSE	NM_014550:p.Arg226Cys	Cgc/Tgc	MODERATE		N	N	N	N	0.03	0.996	1.59	0.649,deleterious	caspase recruitment domain family, member 10
chr17	38324171	G	CASC3	NON_SYNONYMOUS_CODING	MISSENSE	NM_007359:p.Val574Met	Gtg/Atg	MODERATE		N	N	N	N	0.02	0.976	0.805	0.882,deleterious	cancer susceptibility candidate 3
chr7	142997060	C	CASP2	NON_SYNONYMOUS_CODING	MISSENSE	NM_032982:p.His264Gln	caC/caA	MODERATE		N	N	N	N	0	1	2.955	0.873,deleterious	caspase 2, apoptosis-related cysteine peptidase
chr14	92047358	A	CATSPERB	NON_SYNONYMOUS_CODING	MISSENSE	NM_024764:p.Phe1076Leu	Ttt/Ctt	MODERATE		N	N	N	N	0.02	0.997	1.975	0.723,deleterious	catsper channel auxiliary subunit beta
chr2	219884331	G	CCDC108	NON_SYNONYMOUS_CODING	MISSENSE	NM_194302:p.Arg1124Trp	Cgg/Tgg	MODERATE		N	N	N	N	0	0.955	2.015	0.752,deleterious	coiled-coil domain containing 108
chr3	46963734	T	CCDC12	NON_SYNONYMOUS_CODING	MISSENSE	NM_144716:p.Glu150Gly	gAg/gGg	MODERATE		N	N	N	N	0.01	0.953	2.86	0.849,deleterious	-
chr3	42781163	T	CCDC13	NON_SYNONYMOUS_CODING	MISSENSE	NM_144719:p.Lys376Thr	aAg/aCg	MODERATE		N	N	N	N	0.01	0.999	2.69	0.825,deleterious	-
chr4	77276505	A	CCDC158	NON_SYNONYMOUS_CODING	MISSENSE	NM_001042784:p.Leu753Trp	tTg/tGg	MODERATE		N	N	N	N	0.03	0.999	0.55	0.497,deleterious	-
chr3	56651220	T	CCDC66	NON_SYNONYMOUS_CODING	MISSENSE	NM_001141947:p.Ser642Pro	Tct/Cct	MODERATE		N	N	N	N	0	0.999	2.175	0.772,deleterious	-
chr13	52439648	T	CCDC70	NON_SYNONYMOUS_CODING	MISSENSE	NM_031290:p.Leu45Pro	cTg/cCg	MODERATE		N	N	N	N	0.11	0.951	1.7	0.506,deleterious	coiled-coil domain containing 70
chr1	117554225	G	CD101	NON_SYNONYMOUS_CODING	MISSENSE	NM_004258:p.Glu160Lys	Gaa/Aaa	MODERATE		N	N	N	N	0.01	0.998	2.85	0.848,deleterious	CD101 molecule
chr15	43024557	G	CDAN1	NON_SYNONYMOUS_CODING	MISSENSE	NM_138477:p.Arg503Trp	Cgg/Tgg	MODERATE		N	N	N	N	0	0.992	2.485	0.811,deleterious	codanin 1
chr1	38171136	G	CDCA8	NON_SYNONYMOUS_CODING	MISSENSE	NM_018101:p.Arg203His	cGt/cAt	MODERATE	COSM909032(1)	N	N	N	N	0	0.998	2.34	0.788,deleterious	cell division cycle associated 8
chr5	176003059	G	CDHR2	NON_SYNONYMOUS_CODING	MISSENSE	NM_001171976:p.Cys356Tyr	tGc/tAc	MODERATE		N	N	N	N	0.21	0.998	2.88	0.743,deleterious	cadherin-related family member 2
chr16	67042935	C	CES4A	NON_SYNONYMOUS_CODING	MISSENSE	NM_001190201:p.Leu428Val	Ctg/Gtg	MODERATE		N	N	N	N	0	0.99	.		carboxylesterase 4A
chr1	6190383	C	CHD5	NON_SYNONYMOUS_CODING	MISSENSE	NM_015557:p.Gly1090Arg	Ggg/Agg	MODERATE		N	N	N	N	0	1	1.155	0.848,deleterious	chromodomain helicase DNA binding protein 5
chr15	34355333	C	CHRM5	NON_SYNONYMOUS_CODING	MISSENSE	NM_012125:p.Arg139Trp	Cgg/Tgg	MODERATE		N	N	N	N	0.01	1	3.335	0.916,deleterious	cholinergic receptor, muscarinic 5
chr19	36508615	G	CLIP3	NON_SYNONYMOUS_CODING	MISSENSE	NM_001199570:p.Arg465Trp	Cgg/Tgg	MODERATE		N	N	N	N	0	0.996	3.485	0.944,deleterious	CAP-GLY domain containing linker protein 3
chr11	58390229	G	CNTF	NON_SYNONYMOUS_CODING	MISSENSE	NM_000614:p.Ala2Thr	Gct/Act	MODERATE		N	N	N	N	0.01	0.999	2.075	0.746,deleterious	ciliary neurotrophic factor
chr9	123850704	T	CNTRL	NON_SYNONYMOUS_CODING	MISSENSE	NM_007018:p.Ser34Pro	Tca/Cca	MODERATE		N	N	N	N	0.04	0.996	2.2	0.731,deleterious	centriolin
chr21	47412304	G	COL6A1	NON_SYNONYMOUS_CODING	MISSENSE	NM_001848:p.Gly422Arg	Ggg/Agg	MODERATE	COSM1316607(1)	N	N	N	N	0	0.986	4.43	1.072,deleterious	collagen, type VI, alpha 1
chr3	130098893	G	COL6A5	NON_SYNONYMOUS_CODING	MISSENSE	NM_153264:p.Gly434Cys	Ggc/Tgc	MODERATE		N	N	N	N	0	0.999	1.98	0.740,deleterious	collagen, type VI, alpha 5
chr16	1706547	C	CRAMP1L	NON_SYNONYMOUS_CODING	MISSENSE	NM_020825:p.Pro597Ala	Cca/Gca	MODERATE		N	N	N	N	0.05	0.997	1.04	0.555,deleterious	-
chr9	131862797	G	CRAT	NON_SYNONYMOUS_CODING	MISSENSE	NM_000755:p.Thr326Met	aCg/aTg	MODERATE		N	N	N	N	0	1	3.415	0.934,deleterious	carnitine O-acetyltransferase
chr6	49701535	T	CRISP3	NON_SYNONYMOUS_CODING	MISSENSE	NM_001190986:p.Met125Val	Atg/Gtg	MODERATE		N	N	N	N	0.25	0.964	2.305	0.606,deleterious	cysteine-rich secretory protein 3
chr8	3351193	G	CSMD1	NON_SYNONYMOUS_CODING	MISSENSE	NM_033225:p.Thr467Met	aCg/aTg	MODERATE		N	N	N	N	0.03	0.994	2.34	0.759,deleterious	CUB and Sushi multiple domains 1
chr10	94834117	C	CYP26A1	NON_SYNONYMOUS_CODING	MISSENSE	NM_000783:p.Thr81Arg	aCg/aGg	MODERATE		N	N	N	N	0	1	2.965	0.874,deleterious	cytochrome P450, family 26, subfamily A, polypeptide 1
chr9	990417	C	DMRT3	NON_SYNONYMOUS_CODING	MISSENSE	NM_021240:p.Asp277Glu	gaC/gaG	MODERATE		N	N	N	N	0	0.998	2.485	0.811,deleterious	doublesex and mab-3 related transcription factor 3
chr3	52420693	C	DNAH1	NON_SYNONYMOUS_CODING	MISSENSE	NM_015512:p.Arg2943Trp	Cgg/Tgg	MODERATE		N	N	N	N	0	0.981	2.98	0.875,deleterious	dynein, axonemal, heavy chain 1
chr7	21628212	G	DNAH11	NON_SYNONYMOUS_CODING	MISSENSE	NM_003777:p.Arg644Gln	cGa/cAa	MODERATE		N	N	N	N	0.05	0.998	.		dynein, axonemal, heavy chain 11
chr17	76540073	A	DNAH17	NON_SYNONYMOUS_CODING	MISSENSE	NM_173628:p.Ser800Pro	Tcg/Ccg	MODERATE		N	N	N	N	0.09	0.964	1.975	0.582,deleterious	dynein, axonemal, heavy chain 17
chr16	21051243	A	DNAH3	NON_SYNONYMOUS_CODING	MISSENSE	NM_017539:p.Met1554Thr	aTg/aCg	MODERATE		N	N	N	N	0	0.999	4.675	1.105,deleterious	dynein, axonemal, heavy chain 3
chr9	34506783	G	DNAI1	NON_SYNONYMOUS_CODING	MISSENSE	NM_012144:p.Val408Met	Gtg/Atg	MODERATE		N	N	N	N	0	0.994	3.59	0.958,deleterious	dynein, axonemal, intermediate chain 1
chr3	128182021	T	DNAJB8	NON_SYNONYMOUS_CODING	MISSENSE	NM_153330:p.Tyr23Cys	tAc/tGc	MODERATE		N	N	N	N	0	1	3.96	1.008,deleterious	DnaJ (Hsp40) homolog, subfamily B, member 8
chr13	43652764	A	DNAJC15	NON_SYNONYMOUS_CODING	MISSENSE	NM_013238:p.Tyr84Cys	tAt/tGt	MODERATE		N	N	N	N	0.01	0.997	3.435	0.930,deleterious	DnaJ (Hsp40) homolog, subfamily C, member 15
chr11	65111256	A	DPF2	NON_SYNONYMOUS_CODING	MISSENSE	NM_006268:p.Asp169Val	gAt/gTt	MODERATE		N	N	N	N	0.23	0.994	1.875	0.511,deleterious	D4, zinc and double PHD fingers family 2
chr19	32954806	G	DPY19L3	NON_SYNONYMOUS_CODING	MISSENSE	NM_001172774:p.Val493Met	Gtg/Atg	MODERATE		N	N	N	N	0.44	0.979	1.35	0.355,neutral	dpy-19-like 3 (C. elegans)
chr12	68051954	C	DYRK2	NON_SYNONYMOUS_CODING	MISSENSE	NM_006482:p.Pro423Ala	Cct/Gct	MODERATE		N	N	N	N	.	1	1.255		dual-specificity tyrosine-(Y)-phosphorylation regulated kinase 2
chr9	139566496	C	EGFL7	NON_SYNONYMOUS_CODING	MISSENSE	NM_016215:p.Ser252Phe	tCc/tTc	MODERATE		N	N	N	N	0	0.997	2.19	0.768,deleterious	EGF-like-domain, multiple 7
chr2	88874353	T	EIF2AK3	NON_SYNONYMOUS_CODING	MISSENSE	NM_004836:p.Tyr883Cys	tAt/tGt	MODERATE		N	N	N	N	0	0.989	0.82	0.582,deleterious	eukaryotic translation initiation factor 2-alpha kinase 3
chr5	111643109	G	EPB41L4A	NON_SYNONYMOUS_CODING	MISSENSE	NM_022140:p.Arg60Cys	Cgt/Tgt	MODERATE		N	N	N	N	0.02	0.999	2.66	0.813,deleterious	erythrocyte membrane protein band 4.1 like 4A
chr1	16460020	T	EPHA2	NON_SYNONYMOUS_CODING	MISSENSE	NM_004431:p.Glu607Ala	gAg/gCg	MODERATE	COSM1185337(1)	N	N	N	N	0	0.982	3.32	0.921,deleterious	EPH receptor A2
chr1	226027721	C	EPHX1	NON_SYNONYMOUS_CODING	MISSENSE	NM_000120:p.Thr305Ile	aCc/aTc	MODERATE		N	N	N	N	0	0.986	3.8	0.986,deleterious	epoxide hydrolase 1, microsomal (xenobiotic)
chr8	144940593	G	EPPK1	NON_SYNONYMOUS_CODING	MISSENSE	NM_031308:p.Arg2277Cys	Cgc/Tgc	MODERATE		N	N	N	N	0.05	0.97	1.1	0.563,deleterious	epiplakin 1
chr1	157095711	G	ETV3	NON_SYNONYMOUS_CODING	MISSENSE	NM_001145312:p.Pro154Leu	cCt/cTt	MODERATE		N	N	N	N	0.3	0.995	1.845	0.491,deleterious	-
chr4	187196963	A	F11	NON_SYNONYMOUS_CODING	MISSENSE	NM_000128:p.Thr170Pro	Acc/Ccc	MODERATE		N	N	N	N	0.01	0.965	2.175	0.759,deleterious	coagulation factor XI
chr1	197029535	A	F13B	NON_SYNONYMOUS_CODING	MISSENSE	NM_001994:p.Tyr256His	Tat/Cat	MODERATE		N	N	N	N	0.22	1	2.175	0.580,deleterious	coagulation factor XIII, B polypeptide
chr14	24610103	A	FAM158A	NON_SYNONYMOUS_CODING	MISSENSE	NM_016049:p.Asp90Glu	gaT/gaG	MODERATE		N	N	N	N	0.11	0.997	1.7	0.506,deleterious	-
chr8	21959259	C	FAM160B2	NON_SYNONYMOUS_CODING	MISSENSE	NM_022749:p.Pro583Leu	cCt/cTt	MODERATE		N	N	N	N	0	0.988	2.445	0.806,deleterious	-
chr10	15256344	G	FAM171A1	NON_SYNONYMOUS_CODING	MISSENSE	NM_001010924:p.Leu415Phe	Ctc/Ttc	MODERATE		N	N	N	N	0.05	0.999	2.215	0.734,deleterious	family with sequence similarity 171, member A1
chr11	47609853	A	FAM180B	NON_SYNONYMOUS_CODING	MISSENSE	NM_001164379:p.Glu140Gly	gAa/gGa	MODERATE		N	N	N	N	0.01	0.964	0.805	0.895,deleterious	family with sequence similarity 180, member B
chr11	114392850	C	FAM55A	NON_SYNONYMOUS_CODING	MISSENSE	NM_152315:p.Gly353Val	gGt/gTt	MODERATE		N	N	N	N	0.35	1	2.71	0.692,deleterious	Family With Sequence Similarity 55, Member D
chr2	14774282	G	FAM84A	NON_SYNONYMOUS_CODING	MISSENSE	NM_145175:p.Gly60Asp	gGt/gAt	MODERATE		N	N	N	N	0.17	0.959	0.69	0.258,neutral	-
chr17	80039157	C	FASN	NON_SYNONYMOUS_CODING	MISSENSE	NM_004104:p.Val2160Met	Gtg/Atg	MODERATE		N	N	N	N	0.01	1	1.825	0.715,deleterious	fatty acid synthase
chr5	7867375	T	FASTKD3	NON_SYNONYMOUS_CODING	MISSENSE	NM_024091:p.Gln274His	caA/caC	MODERATE		N	N	N	N	0.08	0.971	2.28	0.644,deleterious	FAST kinase domains 3
chr4	187627926	T	FAT1	NON_SYNONYMOUS_CODING	MISSENSE	NM_005245:p.Glu1019Val	gAa/gTa	MODERATE		N	N	N	N	0.3	0.95	0.9	0.266,neutral	FAT tumor suppressor homolog 1 (Drosophila)
chr19	8188887	T	FBN3	NON_SYNONYMOUS_CODING	MISSENSE	NM_032447:p.Arg913Gly	Aga/Gga	MODERATE		N	N	N	N	0.02	0.966	2.62	0.807,deleterious	fibrillin 3
chr12	133084805	C	FBRSL1	NON_SYNONYMOUS_CODING	MISSENSE	NM_001142641:p.Arg120Trp	Cgg/Tgg	MODERATE		N	N	N	N	0	0.987	1.67	0.697,deleterious	-
chr6	36983563	A	FGD2	NON_SYNONYMOUS_CODING	MISSENSE	NM_173558:p.Tyr350Cys	tAc/tGc	MODERATE		N	N	N	N	0.13	1	2.49	0.671,deleterious	FYVE, RhoGEF and PH domain containing 2
chr16	67264409	C	FHOD1	NON_SYNONYMOUS_CODING	MISSENSE	NM_013241:p.Arg953Ser	agG/agT	MODERATE		N	N	N	N	0.14	0.999	2.82	0.742,deleterious	formin homology 2 domain containing 1
chr15	33091033	G	FMN1	NON_SYNONYMOUS_CODING	MISSENSE	NM_001103184:p.Arg1145Trp	Cgg/Tgg	MODERATE		N	N	N	N	0	0.996	2.05	0.749,deleterious	formin 1
chr6	159672373	C	FNDC1	NON_SYNONYMOUS_CODING	MISSENSE	NM_032532:p.Pro1625Gln	cCg/cAg	MODERATE		N	N	N	N	.	0.994	2.44		fibronectin type III domain containing 1
chr8	145699716	G	FOXH1	NON_SYNONYMOUS_CODING	MISSENSE	NM_003923:p.Pro335Ser	Cca/Tca	MODERATE		N	N	N	N	0.01	0.984	2.095	0.748,deleterious	forkhead box H1
chr4	79394654	G	FRAS1	NON_SYNONYMOUS_CODING	MISSENSE	NM_025074:p.Asp2529Asn	Gat/Aat	MODERATE		N	N	N	N	0	1	3.475	0.942,deleterious	Fraser syndrome 1
chr6	116265463	C	FRK	NON_SYNONYMOUS_CODING	MISSENSE	NM_002031:p.Val362Ile	Gtt/Att	MODERATE		N	N	N	N	0.02	0.998	0.52	0.504,deleterious	fyn-related kinase
chr3	30892426	A	GADL1	NON_SYNONYMOUS_CODING	MISSENSE	NM_207359:p.Tyr146Asn	Tat/Aat	MODERATE		N	N	N	N	0	0.999	3.335	0.924,deleterious	glutamate decarboxylase-like 1
chr18	33267011	A	GALNT1	NON_SYNONYMOUS_CODING	MISSENSE	NM_020474:p.Ile241Val	Atc/Gtc	MODERATE		N	N	N	N	0	0.998	3.045	0.885,deleterious	UDP-N-acetyl-alpha-D-galactosamine:polypeptide N-acetylgalactosaminyltransferase 1 (GalNAc-T1)
chr1	89834229	T	GBP6	NON_SYNONYMOUS_CODING	MISSENSE	NM_198460:p.Val40Ala	gTg/gCg	MODERATE		N	N	N	N	0	0.999	3.265	0.914,deleterious	guanylate binding protein family, member 6
chr19	18499627	C	GDF15	NON_SYNONYMOUS_CODING	MISSENSE	NM_004864:p.Pro270Leu	cCa/cTa	MODERATE		N	N	N	N	0	0.996	3.135	0.897,deleterious	growth differentiation factor 15
chr7	150174689	G	GIMAP8	NON_SYNONYMOUS_CODING	MISSENSE	NM_175571:p.Gly607Ser	Ggc/Agc	MODERATE		N	N	N	N	0.01	0.954	1.65	0.678,deleterious	-
chr6	87994113	G	GJB7	NON_SYNONYMOUS_CODING	MISSENSE	NM_198568:p.Pro173His	cCc/cAc	MODERATE		N	N	N	N	0	0.999	3.475	0.942,deleterious	gap junction protein, beta 7, 25kDa
chr6	87994135	C	GJB7	NON_SYNONYMOUS_CODING	MISSENSE	NM_198568:p.Val166Met	Gtg/Atg	MODERATE		N	N	N	N	0	0.999	3.685	0.971,deleterious	gap junction protein, beta 7, 25kDa
chr15	51696827	G	GLDN	NON_SYNONYMOUS_CODING	MISSENSE	NM_181789:p.Arg511Thr	aGa/aCa	MODERATE		N	N	N	N	0.01	0.998	1.525	0.682,deleterious	gliomedin
chr6	49483402	C	GLYATL3	NON_SYNONYMOUS_CODING	MISSENSE	NM_001010904:p.Pro39Thr	Ccc/Acc	MODERATE		N	N	N	N	0.32	0.994	2.76	0.706,deleterious	glycine-N-acyltransferase-like 3
chr12	102158920	G	GNPTAB	NON_SYNONYMOUS_CODING	MISSENSE	NM_024312:p.Ala592Val	gCc/gTc	MODERATE		N	N	N	N	0.01	0.961	1.1	0.601,deleterious	N-acetylglucosamine-1-phosphate transferase, alpha and beta subunits
chr15	40094432	A	GPR176	NON_SYNONYMOUS_CODING	MISSENSE	NM_007223:p.Leu150Arg	cTg/cGg	MODERATE		N	N	N	N	0.01	1	2.455	0.795,deleterious	G protein-coupled receptor 176
chr10	87373298	C	GRID1	NON_SYNONYMOUS_CODING	MISSENSE	NM_017551:p.Gly823Ser	Ggc/Agc	MODERATE		N	N	N	N	0.04	0.999	0.775	0.869,deleterious	glutamate receptor, ionotropic, delta 1
chr8	130762251	G	GSDMC	NON_SYNONYMOUS_CODING	MISSENSE	NM_031415:p.Leu400Ile	Ctt/Att	MODERATE		N	N	N	N	0.01	1	2.52	0.801,deleterious	gasdermin C
chr8	30585143	G	GSR	NON_SYNONYMOUS_CODING	MISSENSE	NM_000637:p.Ile70Met	atC/atG	MODERATE		N	N	N	N	0	0.997	3.49	0.944,deleterious	glutathione reductase
chr3	73006464	G	GXYLT2	NON_SYNONYMOUS_CODING	MISSENSE	NM_001080393:p.Asp313Tyr	Gac/Tac	MODERATE		N	N	N	N	0	1	3.385	0.930,deleterious	glucoside xylosyltransferase 2
chr14	31867938	G	HEATR5A	NON_SYNONYMOUS_CODING	MISSENSE	NM_015473:p.Leu130Val	Ctg/Gtg	MODERATE		N	N	N	N	0.32	0.997	1.355	0.373,neutral	HEAT repeat containing 5A
chr5	41065519	A	HEATR7B2	NON_SYNONYMOUS_CODING	MISSENSE	NM_173489:p.Met92Thr	aTg/aCg	MODERATE		N	N	N	N	0	0.974	2.25	0.776,deleterious	HEAT repeat family member 7B2
chr15	28375373	C	HERC2	NON_SYNONYMOUS_CODING	MISSENSE	NM_004667:p.Leu4246Phe	ttG/ttT	MODERATE		N	N	N	N	0.03	1	2.415	0.773,deleterious	-
chr7	75176242	C	HIP1	NON_SYNONYMOUS_CODING	MISSENSE	NM_005338:p.Gly852Arg	Ggc/Cgc	MODERATE		N	N	N	N	0	0.98	3.545	0.952,deleterious	huntingtin interacting protein 1
chr1	149859212	T	HIST2H2AB	NON_SYNONYMOUS_CODING	MISSENSE	NM_175065:p.Gln85His	caA/caC	MODERATE		N	N	N	N	0	0.993	3.25	0.912,deleterious	histone cluster 2, H2ab
chr6	143093089	C	HIVEP2	NON_SYNONYMOUS_CODING	MISSENSE	NM_006734:p.Gln929His	caG/caC	MODERATE		N	N	N	N	0	0.97	2.475	0.810,deleterious	human immunodeficiency virus type I enhancer binding protein 2
chr1	185970544	A	HMCN1	NON_SYNONYMOUS_CODING	MISSENSE	NM_031935:p.Tyr1395Phe	tAt/tTt	MODERATE		N	N	N	N	0.44	0.994	1.35	0.355,neutral	hemicentin 1
chr17	46620965	A	HOXB2	NON_SYNONYMOUS_CODING	MISSENSE	NM_002145:p.Leu179Trp	tTg/tGg	MODERATE		N	N	N	N	0	0.996	1.555	0.702,deleterious	-
chr17	46673971	T	HOXB6	NON_SYNONYMOUS_CODING	MISSENSE	NM_018952:p.Glu160Gly	gAg/gGg	MODERATE		N	N	N	N	0	1	2.665	0.834,deleterious	-
chr2	176973819	G	HOXD11	NON_SYNONYMOUS_CODING	MISSENSE	NM_021192:p.Lys322Asn	aaG/aaT	MODERATE		N	N	N	N	0	1	3.745	0.979,deleterious	-
chr1	22206699	G	HSPG2	NON_SYNONYMOUS_CODING	MISSENSE	NM_005529:p.His748Gln	caC/caA	MODERATE		N	N	N	N	0.17	0.986	-0.205	0.831,deleterious	heparan sulfate proteoglycan 2
chr6	87725281	C	HTR1E	NON_SYNONYMOUS_CODING	MISSENSE	NM_000865:p.Pro77Ser	Ccc/Tcc	MODERATE		N	N	N	N	0	1	3.885	0.998,deleterious	5-hydroxytryptamine (serotonin) receptor 1E, G protein-coupled
chr6	160492988	C	IGF2R	NON_SYNONYMOUS_CODING	MISSENSE	NM_000876:p.Thr1497Ile	aCc/aTc	MODERATE		N	N	N	N	0.09	0.959	1.535	0.495,deleterious	insulin-like growth factor 2 receptor
chr1	156823867	C	INSRR	NON_SYNONYMOUS_CODING	MISSENSE	NM_014215:p.Arg105His	cGc/cAc	MODERATE		N	N	N	N	0	0.999	.		insulin receptor-related receptor
chr7	1510791	G	INTS1	NON_SYNONYMOUS_CODING	MISSENSE	NM_001080453:p.Arg2109Cys	Cgc/Tgc	MODERATE		N	N	N	N	0	0.997	2.125	0.766,deleterious	integrator complex subunit 1
chr7	1517531	C	INTS1	NON_SYNONYMOUS_CODING	MISSENSE	NM_001080453:p.Glu1558Lys	Gag/Aag	MODERATE		N	N	N	N	0.22	0.986	0.975	0.452,neutral	integrator complex subunit 1
chr3	51812908	A	IQCF6	NON_SYNONYMOUS_CODING	MISSENSE	NM_001143833:p.Trp19Arg	Tgg/Cgg	MODERATE		N	N	N	N	0	0.99	2.08	0.753,deleterious	-
chrX	48825864	A	KCND1	NON_SYNONYMOUS_CODING	MISSENSE	NM_004979:p.Ile272Thr	aTc/aCc	MODERATE		N	N	N	N	0	0.995	2.625	0.830,deleterious	potassium voltage-gated channel, Shal-related subfamily, member 1
chr6	39267450	A	KCNK17	NON_SYNONYMOUS_CODING	MISSENSE	NM_031460:p.Phe251Tyr	tTt/tAt	MODERATE		N	N	N	N	0.1	0.995	3.25	0.845,deleterious	potassium channel, subfamily K, member 17
chr11	77727905	C	KCTD14	NON_SYNONYMOUS_CODING	MISSENSE	NM_023930:p.Val168Met	Gtg/Atg	MODERATE		N	N	N	N	0.04	0.972	2.36	0.754,deleterious	potassium channel tetramerisation domain containing 14
chr4	44449789	G	KCTD8	NON_SYNONYMOUS_CODING	MISSENSE	NM_198353:p.Thr251Met	aCg/aTg	MODERATE		N	N	N	N	0.02	0.97	1.885	0.711,deleterious	potassium channel tetramerisation domain containing 8
chr8	25296839	A	KCTD9	NON_SYNONYMOUS_CODING	MISSENSE	NM_017634:p.Leu152Trp	tTg/tGg	MODERATE		N	N	N	N	0	0.997	4.405	1.068,deleterious	potassium channel tetramerisation domain containing 9
chr17	26965322	G	KIAA0100	NON_SYNONYMOUS_CODING	MISSENSE	NM_014680:p.Pro487Arg	cCc/cGc	MODERATE		N	N	N	N	0.17	1	0.975	0.511,deleterious	KIAA0100
chr7	4825315	G	KIAA0415	NON_SYNONYMOUS_CODING	MISSENSE	NM_014855:p.Gly378Arg	Ggg/Agg	MODERATE		N	N	N	N	0.01	0.985	2.28	0.767,deleterious	NA
chr17	6524240	G	KIAA0753	NON_SYNONYMOUS_CODING	MISSENSE	NM_014804:p.Pro395Ala	Cct/Gct	MODERATE		N	N	N	N	0.09	0.998	2.47	0.682,deleterious	KIAA0753
chr8	22464754	C	KIAA1967	NON_SYNONYMOUS_CODING	MISSENSE	NM_021174:p.Leu135Val	Ctg/Gtg	MODERATE		N	N	N	N	0.16	0.978	0.69	0.259,neutral	KIAA1967
chr9	34257131	T	KIF24	NON_SYNONYMOUS_CODING	MISSENSE	NM_194313:p.Asp825Val	gAc/gTc	MODERATE		N	N	N	N	0	0.999	2.095	0.762,deleterious	kinesin family member 24
chr17	39684357	G	KRT19	NON_SYNONYMOUS_CODING	MISSENSE	NM_002276:p.Ser48Phe	tCc/tTc	MODERATE		N	N	N	N	0.64	0.972	1.905	0.486,deleterious	keratin 19
chr11	1718695	G	KRTAP5-6	NON_SYNONYMOUS_CODING	MISSENSE	NM_001012416:p.Gly74Arg	Ggg/Cgg	MODERATE		N	N	N	N	0.01	0.996	2.47	0.794,deleterious	-
chr13	46726943	A	LCP1	NON_SYNONYMOUS_CODING	MISSENSE	NM_002298:p.Phe237Leu	ttT/ttG	MODERATE		N	N	N	N	1	0.991	0.87	0.223,neutral	lymphocyte cytosolic protein 1 (L-plastin)
chr19	54848187	T	LILRA4	NON_SYNONYMOUS_CODING	MISSENSE	NM_012276:p.Arg394Gly	Agg/Ggg	MODERATE		N	N	N	N	0	0.998	3.915	1.002,deleterious	leukocyte immunoglobulin-like receptor, subfamily A (with TM domain), member 4
chr9	27949778	G	LINGO2	NON_SYNONYMOUS_CODING	MISSENSE	NM_152570:p.Arg298Cys	Cgc/Tgc	MODERATE	COSM1108049(1)	N	N	N	N	.	1	2.8		leucine rich repeat and Ig domain containing 2
chr19	2434363	G	LMNB2	NON_SYNONYMOUS_CODING	MISSENSE	NM_032737:p.Leu358Val	Ctg/Gtg	MODERATE		N	N	N	N	0	0.977	3.675	0.969,deleterious	lamin B2
chr7	97823603	G	LMTK2	NON_SYNONYMOUS_CODING	MISSENSE	NM_014916:p.Asp1276His	Gac/Cac	MODERATE		N	N	N	N	0.15	0.98	2.215	0.608,deleterious	lemur tyrosine kinase 2
chr13	28136575	G	LNX2	NON_SYNONYMOUS_CODING	MISSENSE	NM_153371:p.Pro400Arg	cCg/cGg	MODERATE		N	N	N	N	0.28	0.997	1.065	0.404,neutral	ligand of numb-protein X 2
chr10	100017523	C	LOXL4	NON_SYNONYMOUS_CODING	MISSENSE	NM_032211:p.Gly382Arg	Gga/Aga	MODERATE		N	N	N	N	0	1	3.665	0.968,deleterious	lysyl oxidase-like 4
chr7	150034011	C	LRRC61	NON_SYNONYMOUS_CODING	MISSENSE	NM_001142928:p.Leu21Val	Ctg/Gtg	MODERATE		N	N	N	N	0.21	0.987	1.845	0.507,deleterious	-
chr10	102766371	C	LZTS2	NON_SYNONYMOUS_CODING	MISSENSE	NM_032429:p.Arg486Trp	Cgg/Tgg	MODERATE		N	N	N	N	0	0.99	2.05	0.749,deleterious	leucine zipper, putative tumor suppressor 2
chr19	12981706	T	MAST1	NON_SYNONYMOUS_CODING	MISSENSE	NM_014975:p.Asn1024Lys	aaT/aaA	MODERATE		N	N	N	N	0	0.999	2.93	0.868,deleterious	microtubule associated serine/threonine kinase 1
chr19	36211109	G	MLL4	NON_SYNONYMOUS_CODING	MISSENSE	NM_014727:p.Arg287His	cGt/cAt	MODERATE		N	N	N	N	0.04	0.964	0.345	0.925,deleterious	myeloid/lymphoid or mixed-lineage leukemia 4
chr16	3107125	G	MMP25	NON_SYNONYMOUS_CODING	MISSENSE	NM_022468:p.Met251Ile	atG/atA	MODERATE		N	N	N	N	0	0.999	4.005	1.014,deleterious	matrix metallopeptidase 25
chr20	44640898	G	MMP9	NON_SYNONYMOUS_CODING	MISSENSE	NM_004994:p.Ala374Thr	Gct/Act	MODERATE		N	N	N	N	0	0.998	4.015	1.015,deleterious	matrix metallopeptidase 9 (gelatinase B, 92kDa gelatinase, 92kDa type IV collagenase)
chr22	28147027	C	MN1	NON_SYNONYMOUS_CODING	MISSENSE	NM_002430:p.Cys1280Tyr	tGc/tAc	MODERATE		N	N	N	N	0	0.997	0.55	0.545,deleterious	-
chr16	56660804	G	MT1E	NON_SYNONYMOUS_CODING	MISSENSE	NM_175617:p.Cys36Tyr	tGc/tAc	MODERATE		N	N	N	N	0	0.998	.		-
chr19	9012848	G	MUC16	NON_SYNONYMOUS_CODING	MISSENSE	NM_024690:p.Leu12866Met	Ctg/Atg	MODERATE		N	N	N	N	0	0.998	2.665	0.834,deleterious	mucin 16, cell surface associated
chr11	47359005	A	MYBPC3	NON_SYNONYMOUS_CODING	MISSENSE	NM_000256:p.Leu847Pro	cTa/cCa	MODERATE		N	N	N	N	0.01	0.979	2.58	0.810,deleterious	-
chr8	128752909	G	MYC	NON_SYNONYMOUS_CODING	MISSENSE	NM_002467:p.Cys357Phe	tGc/tTc	MODERATE		N	N	N	N	0	0.999	1.63	0.692,deleterious	v-myc myelocytomatosis viral oncogene homolog (avian)
chr17	10355296	C	MYH4	NON_SYNONYMOUS_CODING	MISSENSE	NM_017533:p.Asp1234His	Gac/Cac	MODERATE		N	N	N	N	0	0.991	3.665	0.968,deleterious	myosin, heavy chain 4, skeletal muscle
chr17	34861236	A	MYO19	NON_SYNONYMOUS_CODING	MISSENSE	NM_001163735:p.Leu602Arg	cTg/cGg	MODERATE		N	N	N	N	0	0.998	4.035	1.019,deleterious	myosin XIX
chr19	8601417	C	MYO1F	NON_SYNONYMOUS_CODING	MISSENSE	NM_012335:p.Ala622Thr	Gcc/Acc	MODERATE	COSM1641278(1)	N	N	N	N	0.01	0.987	3.8	0.981,deleterious	myosin IF
chr18	3129517	C	MYOM1	NON_SYNONYMOUS_CODING	MISSENSE	NM_003803:p.Gly836Val	gGg/gTg	MODERATE		N	N	N	N	0.33	0.999	0.55	0.176,neutral	myomesin 1, 185kDa
chr16	5078047	C	NAGPA	NON_SYNONYMOUS_CODING	MISSENSE	NM_016256:p.Gly354Ser	Ggt/Agt	MODERATE		N	N	N	N	0	0.982	3.25	0.912,deleterious	N-acetylglucosamine-1-phosphodiester alpha-N-acetylglucosaminidase
chr2	15567851	C	NBAS	NON_SYNONYMOUS_CODING	MISSENSE	NM_015909:p.Glu803Lys	Gag/Aag	MODERATE		N	N	N	N	0	0.999	2.42	0.799,deleterious	-
chr8	71082489	C	NCOA2	NON_SYNONYMOUS_CODING	MISSENSE	NM_006540:p.Leu163Phe	ttG/ttC	MODERATE		N	N	N	N	0	1	3.245	0.911,deleterious	nuclear receptor coactivator 2
chr5	1814513	C	NDUFS6	NON_SYNONYMOUS_CODING	MISSENSE	NM_004553:p.Arg83Trp	Cgg/Tgg	MODERATE	COSM178268(1)	N	N	N	N	0	0.994	2.865	0.861,deleterious	NADH dehydrogenase (ubiquinone) Fe-S protein 6, 13kDa (NADH-coenzyme Q reductase)
chr9	107521543	T	NIPSNAP3A	NON_SYNONYMOUS_CODING	MISSENSE	NM_015469:p.Val223Ala	gTt/gCt	MODERATE		N	N	N	N	.	0.957	3.005		nipsnap homolog 3A (C. elegans)
chr17	65714157	G	NOL11	NON_SYNONYMOUS_CODING	MISSENSE	NM_015462:p.Asp32His	Gac/Cac	MODERATE		N	N	N	N	0.01	0.998	2.045	0.742,deleterious	nucleolar protein 11
chr4	156135294	A	NPY2R	NON_SYNONYMOUS_CODING	MISSENSE	NM_000910:p.Asn68Ser	aAc/aGc	MODERATE		N	N	N	N	0	0.999	4.38	1.065,deleterious	neuropeptide Y receptor Y2
chr4	40810380	G	NSUN7	NON_SYNONYMOUS_CODING	MISSENSE	NM_024677:p.Lys527Asn	aaG/aaC	MODERATE		N	N	N	N	0.05	0.995	2.175	0.728,deleterious	NOP2/Sun domain family, member 7
chr16	1838584	G	NUBP2	NON_SYNONYMOUS_CODING	MISSENSE	NM_012225:p.Asp229Asn	Gac/Aac	MODERATE		N	N	N	N	0.02	0.984	3.44	0.925,deleterious	-
chr9	131767994	T	NUP188	NON_SYNONYMOUS_CODING	MISSENSE	NM_015354:p.Val1603Ala	gTg/gCg	MODERATE		N	N	N	N	1	0.956	1.24	0.318,neutral	nucleoporin 188kDa
chr1	228554545	G	OBSCN	NON_SYNONYMOUS_CODING	MISSENSE	NM_001098623:p.Arg6461Gln	cGg/cAg	MODERATE		N	N	N	N	0.42	0.998	1.015	0.328,neutral	obscurin, cytoskeletal calmodulin and titin-interacting RhoGEF
chr1	228548073	C	OBSCN	NON_SYNONYMOUS_CODING	MISSENSE	NM_052843:p.Pro6494Thr	Ccc/Acc	MODERATE		N	N	N	N	0	1	1.995	0.750,deleterious	obscurin, cytoskeletal calmodulin and titin-interacting RhoGEF
chr11	78380981	C	ODZ4	NON_SYNONYMOUS_CODING	MISSENSE	NM_001098816:p.Ala2137Thr	Gct/Act	MODERATE		N	N	N	N	.	0.989	1.575		odz, odd Oz/ten-m homolog 4 (Drosophila)
chr11	78387414	T	ODZ4	NON_SYNONYMOUS_CODING	MISSENSE	NM_001098816:p.Tyr1760Phe	tAc/tTc	MODERATE		N	N	N	N	.	0.97	2.51		odz, odd Oz/ten-m homolog 4 (Drosophila)
chr11	57982650	A	OR1S1	NON_SYNONYMOUS_CODING	MISSENSE	NM_001004458:p.Tyr145Cys	tAt/tGt	MODERATE		N	N	N	N	0	0.999	3.83	0.990,deleterious	olfactory receptor, family 1, subfamily S, member 1
chr14	20612382	T	OR4N5	NON_SYNONYMOUS_CODING	MISSENSE	NM_001004724:p.Ile163Asn	aTc/aAc	MODERATE		N	N	N	N	0.02	0.999	3.17	0.886,deleterious	olfactory receptor, family 4, subfamily N, member 5
chr11	5510397	G	OR52D1	NON_SYNONYMOUS_CODING	MISSENSE	NM_001005163:p.Arg154His	cGt/cAt	MODERATE		N	N	N	N	0.01	1	3.285	0.909,deleterious	olfactory receptor, family 52, subfamily D, member 1
chr11	4566926	T	OR52M1	NON_SYNONYMOUS_CODING	MISSENSE	NM_001004137:p.Leu169Pro	cTg/cCg	MODERATE		N	N	N	N	0	1	3.78	0.984,deleterious	olfactory receptor, family 52, subfamily M, member 1
chr11	123625199	A	OR6X1	NON_SYNONYMOUS_CODING	MISSENSE	NM_001005188:p.Phe10Leu	Ttc/Ctc	MODERATE		N	N	N	N	0	0.978	3.01	0.879,deleterious	olfactory receptor, family 6, subfamily X, member 1
chr11	56143920	C	OR8U1	NON_SYNONYMOUS_CODING	MISSENSE	NM_001005204:p.Ala274Gly	gCc/gGc	MODERATE		N	N	N	N	0	0.955	2.14	0.761,deleterious	olfactory receptor, family 8, subfamily U, member 1
chr5	41862785	G	OXCT1	NON_SYNONYMOUS_CODING	MISSENSE	NM_000436:p.Ala49Val	gCt/gTt	MODERATE		N	N	N	N	0	0.958	3.08	0.889,deleterious	3-oxoacid CoA transferase 1
chr16	23641346	G	PALB2	NON_SYNONYMOUS_CODING	MISSENSE	NM_024675:p.Thr710Met	aCg/aTg	MODERATE		N	N	N	N	0	0.973	2.125	0.766,deleterious	partner and localizer of BRCA2
chr7	139724560	G	PARP12	NON_SYNONYMOUS_CODING	MISSENSE	NM_022750:p.Arg636Cys	Cgt/Tgt	MODERATE		N	N	N	N	0.02	0.999	2.885	0.846,deleterious	poly (ADP-ribose) polymerase family, member 12
chr14	37132495	A	PAX9	NON_SYNONYMOUS_CODING	MISSENSE	NM_006194:p.Asn133Ser	aAc/aGc	MODERATE		N	N	N	N	0.28	0.97	1.67	0.451,neutral	paired box 9
chr2	74732467	T	PCGF1	NON_SYNONYMOUS_CODING	MISSENSE	NM_032673:p.Lys244Arg	aAg/aGg	MODERATE		N	N	N	N	0.92	0.968	1.01	0.258,neutral	polycomb group ring finger 1
chr21	47744165	G	PCNT	NON_SYNONYMOUS_CODING	MISSENSE	NM_006031:p.Arg8Gln	cGg/cAg	MODERATE		N	N	N	N	0.01	0.95	2.175	0.759,deleterious	pericentrin
chr19	1487671	C	PCSK4	NON_SYNONYMOUS_CODING	MISSENSE	NM_017573:p.Gly205Arg	Ggg/Agg	MODERATE		N	N	N	N	0.03	1	4.63	1.094,deleterious	proprotein convertase subtilisin/kexin type 4
chr1	114243530	G	PHTF1	NON_SYNONYMOUS_CODING	MISSENSE	NM_006608:p.Asn644Lys	aaC/aaA	MODERATE		N	N	N	N	0.01	0.998	2.005	0.737,deleterious	putative homeodomain transcription factor 1
chr1	145580584	G	PIAS3	NON_SYNONYMOUS_CODING	MISSENSE	NM_006099:p.Arg295Gln	cGg/cAg	MODERATE		N	N	N	N	0	0.968	1.52	0.677,deleterious	protein inhibitor of activated STAT, 3
chr19	18266970	G	PIK3R2	NON_SYNONYMOUS_CODING	MISSENSE	NM_005027:p.Arg94His	cGc/cAc	MODERATE		N	N	N	N	0.03	0.972	1.625	0.671,deleterious	phosphoinositide-3-kinase, regulatory subunit 2 (beta)
chr17	8794082	G	PIK3R5	NON_SYNONYMOUS_CODING	MISSENSE	NM_001142633:p.Asp210Glu	gaC/gaG	MODERATE		N	N	N	N	0.35	0.962	0.805	0.364,neutral	phosphoinositide-3-kinase, regulatory subunit 5
chr1	204198226	G	PLEKHA6	NON_SYNONYMOUS_CODING	MISSENSE	NM_014935:p.Arg864Cys	Cgc/Tgc	MODERATE		N	N	N	N	0	0.95	2.125	0.766,deleterious	-
chr6	36238336	G	PNPLA1	NON_SYNONYMOUS_CODING	MISSENSE	NM_001145717:p.Ala34Thr	Gcc/Acc	MODERATE		N	N	N	N	0.01	0.979	1.85	0.706,deleterious	patatin-like phospholipase domain containing 1
chr19	620399	G	POLRMT	NON_SYNONYMOUS_CODING	MISSENSE	NM_005035:p.Pro910Leu	cCt/cTt	MODERATE		N	N	N	N	0	0.982	3.785	0.985,deleterious	polymerase (RNA) mitochondrial (DNA directed)
chr14	77745168	C	POMT2	NON_SYNONYMOUS_CODING	MISSENSE	NM_013382:p.Gly646Ser	Ggc/Agc	MODERATE		N	N	N	N	0.04	1	3.025	0.854,deleterious	protein-O-mannosyltransferase 2
chr4	23816177	A	PPARGC1A	NON_SYNONYMOUS_CODING	MISSENSE	NM_013261:p.Phe310Tyr	tTt/tAt	MODERATE		N	N	N	N	0.17	0.952	2.14	0.584,deleterious	peroxisome proliferator-activated receptor gamma, coactivator 1 alpha
chr16	4935826	G	PPL	NON_SYNONYMOUS_CODING	MISSENSE	NM_002705:p.Pro944Ser	Ccc/Tcc	MODERATE		N	N	N	N	0.01	0.996	2.28	0.767,deleterious	periplakin
chr14	104220575	G	PPP1R13B	NON_SYNONYMOUS_CODING	MISSENSE	NM_015316:p.Arg155Cys	Cgt/Tgt	MODERATE		N	N	N	N	0	0.996	2.24	0.774,deleterious	protein phosphatase 1, regulatory subunit 13B
chr20	47342838	G	PREX1	NON_SYNONYMOUS_CODING	MISSENSE	NM_020820:p.Leu204Val	Ctc/Gtc	MODERATE		N	N	N	N	0	0.999	3.39	0.931,deleterious	phosphatidylinositol-3,4,5-trisphosphate-dependent Rac exchange factor 1
chr9	134305541	C	PRRC2B	NON_SYNONYMOUS_CODING	MISSENSE	NM_013318:p.Arg4Cys	Cgt/Tgt	MODERATE		N	N	N	N	0	0.999	1.795	0.727,deleterious	-
chr9	8437209	A	PTPRD	NON_SYNONYMOUS_CODING	MISSENSE	NM_001171025:p.Leu919Pro	cTt/cCt	MODERATE		N	N	N	N	.	0.979	-1.04		protein tyrosine phosphatase, receptor type, D
chr15	55526990	T	RAB27A	NON_SYNONYMOUS_CODING	MISSENSE	NM_004580:p.Glu48Gly	gAa/gGa	MODERATE		N	N	N	N	0	0.99	0.69	0.564,deleterious	RAB27A, member RAS oncogene family
chr11	107799421	C	RAB39	NON_SYNONYMOUS_CODING	MISSENSE	NM_017516:p.Pro43Ala	Ccc/Gcc	MODERATE		N	N	N	N	0.72	0.999	0.435	0.143,neutral	Rab-Related GTP-Binding Protein
chr7	4845293	G	RADIL	NON_SYNONYMOUS_CODING	MISSENSE	NM_018059:p.His732Tyr	Cac/Tac	MODERATE		N	N	N	N	0.01	1	2.215	0.763,deleterious	Ras association and DIL domains
chr20	34243049	C	RBM12	NON_SYNONYMOUS_CODING	MISSENSE	NM_001198838:p.Gly66Trp	Ggg/Tgg	MODERATE		N	N	N	N	0	0.999	2.35	0.790,deleterious	RNA binding motif protein 12
chr10	112540672	G	RBM20	NON_SYNONYMOUS_CODING	MISSENSE	NM_001134363:p.Arg102Gln	cGg/cAg	MODERATE		N	N	N	N	0.1	0.976	0.895	0.626,deleterious	RNA binding motif protein 20
chr13	50134193	T	RCBTB1	NON_SYNONYMOUS_CODING	MISSENSE	NM_018191:p.Asn102Ser	aAt/aGt	MODERATE		N	N	N	N	0.03	0.988	2.21	0.740,deleterious	regulator of chromosome condensation (RCC1) and BTB (POZ) domain containing protein 1
chr13	79189903	C	RNF219	NON_SYNONYMOUS_CODING	MISSENSE	NM_024546:p.Asp665Tyr	Gat/Tat	MODERATE		N	N	N	N	0	0.95	1.7	0.701,deleterious	-
chr20	36694551	G	RPRD1B	NON_SYNONYMOUS_CODING	MISSENSE	NM_021215:p.Gly242Arg	Ggg/Agg	MODERATE		N	N	N	N	0.14	0.982	2.39	0.648,deleterious	-
chr21	45104447	C	RRP1B	NON_SYNONYMOUS_CODING	MISSENSE	NM_015056:p.Ala302Gly	gCt/gGt	MODERATE		N	N	N	N	0	0.994	2.625	0.830,deleterious	-
chr3	186917508	G	RTP1	NON_SYNONYMOUS_CODING	MISSENSE	NM_153708:p.Glu148Lys	Gag/Aag	MODERATE	COSM231016(1)	N	N	N	N	0.01	0.999	2.395	0.787,deleterious	receptor (chemosensory) transporter protein 1
chr9	35547371	A	RUSC2	NON_SYNONYMOUS_CODING	MISSENSE	NM_001135999:p.Ser285Gly	Agc/Ggc	MODERATE		N	N	N	N	0.02	0.98	0.975	0.847,deleterious	-
chr11	62064965	C	SCGB1D4	NON_SYNONYMOUS_CODING	MISSENSE	NM_206998:p.Arg74Gln	cGa/cAa	MODERATE	COSM929592(1)	N	N	N	N	0.01	0.993	.		secretoglobin, family 1D, member 4
chr1	156126217	G	SEMA4A	NON_SYNONYMOUS_CODING	MISSENSE	NM_001193300:p.Arg51Lys	aGg/aAg	MODERATE		N	N	N	N	0.16	0.965	1.955	0.546,deleterious	-
chr14	95058562	G	SERPINA5	NON_SYNONYMOUS_CODING	MISSENSE	NM_000624:p.Val403Met	Gtg/Atg	MODERATE		N	N	N	N	0	0.998	2.815	0.854,deleterious	serpin peptidase inhibitor, clade A (alpha-1 antiproteinase, antitrypsin), member 5
chr2	110015355	A	SH3RF3	NON_SYNONYMOUS_CODING	MISSENSE	NM_001099289:p.Arg419Trp	Agg/Tgg	MODERATE		N	N	N	N	0	0.986	.		SH3 domain containing ring finger 3
chrX	9864706	C	SHROOM2	NON_SYNONYMOUS_CODING	MISSENSE	NM_001649:p.Arg920Trp	Cgg/Tgg	MODERATE		N	N	N	N	0	0.997	1.895	0.738,deleterious	shroom family member 2
chr11	63065118	G	SLC22A10	NON_SYNONYMOUS_CODING	MISSENSE	NM_001039752:p.Gly250Asp	gGc/gAc	MODERATE		N	N	N	N	0.06	0.99	3.94	0.982,deleterious	solute carrier family 22, member 10
chr16	84075603	C	SLC38A8	NON_SYNONYMOUS_CODING	MISSENSE	NM_001080442:p.Gly54Arg	Gga/Aga	MODERATE		N	N	N	N	0.02	1	2.8	0.833,deleterious	solute carrier family 38, member 8
chr5	1414895	G	SLC6A3	NON_SYNONYMOUS_CODING	MISSENSE	NM_001044:p.Thr356Met	aCg/aTg	MODERATE		N	N	N	N	0	0.998	3.16	0.899,deleterious	solute carrier family 6 (neurotransmitter transporter, dopamine), member 3
chr13	86369487	T	SLITRK6	NON_SYNONYMOUS_CODING	MISSENSE	NM_032229:p.Tyr386Cys	tAt/tGt	MODERATE		N	N	N	N	0.02	0.956	1.2	0.603,deleterious	SLIT and NTRK-like family, member 6
chr16	3639461	A	SLX4	NON_SYNONYMOUS_CODING	MISSENSE	NM_032444:p.Val1393Ala	gTg/gCg	MODERATE		N	N	N	N	0.55	0.986	1.905	0.487,deleterious	SLX4 structure-specific endonuclease subunit homolog (S. cerevisiae)
chr8	101661722	G	SNX31	NON_SYNONYMOUS_CODING	MISSENSE	NM_152628:p.Ile7Met	atC/atG	MODERATE		N	N	N	N	0	0.998	2.7	0.837,deleterious	sorting nexin 31
chr1	118644416	T	SPAG17	NON_SYNONYMOUS_CODING	MISSENSE	NM_206996:p.Lys194Arg	aAg/aGg	MODERATE		N	N	N	N	0	0.996	2.485	0.811,deleterious	sperm associated antigen 17
chr15	42148604	C	SPTBN5	NON_SYNONYMOUS_CODING	MISSENSE	NM_016642:p.Ala2966Thr	Gcc/Acc	MODERATE		N	N	N	N	0.17	0.963	2.88	0.750,deleterious	spectrin, beta, non-erythrocytic 5
chr2	45808907	C	SRBD1	NON_SYNONYMOUS_CODING	MISSENSE	NM_018079:p.Lys286Asn	aaG/aaT	MODERATE		N	N	N	N	0.05	0.951	1.175	0.615,deleterious	S1 RNA binding domain 1
chr19	19416720	C	SUGP1	NON_SYNONYMOUS_CODING	MISSENSE	NM_172231:p.Ser159Asn	aGt/aAt	MODERATE		N	N	N	N	0.13	0.986	2.085	0.585,deleterious	SURP and G patch domain containing 1
chr2	37410597	G	SULT6B1	NON_SYNONYMOUS_CODING	MISSENSE	NM_001032377:p.Pro87Ala	Cct/Gct	MODERATE		N	N	N	N	0.01	0.989	3.34	0.916,deleterious	sulfotransferase family, cytosolic, 6B, member 1
chr5	68661332	C	TAF9	NON_SYNONYMOUS_CODING	MISSENSE	NM_001015892:p.Arg78His	cGc/cAc	MODERATE		N	N	N	N	0.06	0.985	2.875	0.821,deleterious	TAF9 RNA polymerase II, TATA box binding protein (TBP)-associated factor, 32kDa
chr1	234553940	C	TARBP1	NON_SYNONYMOUS_CODING	MISSENSE	NM_005646:p.Gly1199Arg	Ggt/Cgt	MODERATE		N	N	N	N	0.02	0.998	1.995	0.725,deleterious	TAR (HIV-1) RNA binding protein 1
chr15	102255110	A	TARSL2	NON_SYNONYMOUS_CODING	MISSENSE	NM_152334:p.Leu208Pro	cTg/cCg	MODERATE		N	N	N	N	0.05	0.999	4.365	1.048,deleterious	threonyl-tRNA synthetase-like 2
chr1	1267131	C	TAS1R3	NON_SYNONYMOUS_CODING	MISSENSE	NM_152228:p.Thr102Met	aCg/aTg	MODERATE		N	N	N	N	0	0.996	3.07	0.887,deleterious	taste receptor, type 1, member 3
chr17	45820442	C	TBX21	NON_SYNONYMOUS_CODING	MISSENSE	NM_013351:p.Arg218Cys	Cgc/Tgc	MODERATE		N	N	N	N	0	0.998	2.035	0.755,deleterious	T-box 21
chr1	36551572	G	TEKT2	NON_SYNONYMOUS_CODING	MISSENSE	NM_014466:p.Glu140Gln	Gag/Cag	MODERATE		N	N	N	N	0.05	0.998	3.25	0.882,deleterious	tektin 2 (testicular)
chr8	133894744	A	TG	NON_SYNONYMOUS_CODING	MISSENSE	NM_003235:p.Asp259Ala	gAc/gCc	MODERATE		N	N	N	N	0	0.984	2.125	0.766,deleterious	-
chr15	71549015	T	THSD4	NON_SYNONYMOUS_CODING	MISSENSE	NM_024817:p.Phe326Leu	Ttc/Ctc	MODERATE		N	N	N	N	0.1	0.956	1.58	0.489,deleterious	thrombospondin, type I, domain containing 4
chr4	90034518	G	TIGD2	NON_SYNONYMOUS_CODING	MISSENSE	NM_145715:p.Gln131His	caG/caT	MODERATE		N	N	N	N	0.06	0.998	1.465	0.626,deleterious	tigger transposable element derived 2
chr9	35708365	C	TLN1	NON_SYNONYMOUS_CODING	MISSENSE	NM_006289:p.Leu1481Phe	ttG/ttC	MODERATE		N	N	N	N	0.01	0.98	2.67	0.822,deleterious	talin 1
chr16	69117497	A	TMCO7	NON_SYNONYMOUS_CODING	MISSENSE	NM_024562:p.Asp1073Gly	gAt/gGt	MODERATE		N	N	N	N	0.07	0.951	1.905	0.579,deleterious	transmembrane and coiled-coil domains 7
chr8	23049302	T	TNFRSF10A	NON_SYNONYMOUS_CODING	MISSENSE	NM_003844:p.Arg438Gly	Aga/Gga	MODERATE		N	N	N	N	0.01	0.998	2.38	0.781,deleterious	tumor necrosis factor receptor superfamily, member 10a
chr6	47202466	A	TNFRSF21	NON_SYNONYMOUS_CODING	MISSENSE	NM_014452:p.Cys560Arg	Tgt/Cgt	MODERATE		N	N	N	N	0	0.999	0.895	0.894,deleterious	tumor necrosis factor receptor superfamily, member 21
chr19	11417313	T	TSPAN16	NON_SYNONYMOUS_CODING	MISSENSE	NM_012466:p.Phe162Val	Ttt/Gtt	MODERATE		N	N	N	N	0	0.996	2.415	0.802,deleterious	tetraspanin 16
chr5	159478160	C	TTC1	NON_SYNONYMOUS_CODING	MISSENSE	NM_003314:p.Arg239Cys	Cgt/Tgt	MODERATE	COSM1065151(1)	N	N	N	N	0	0.999	2.635	0.831,deleterious	tetratricopeptide repeat domain 1
chr2	179569332	T	TTN	NON_SYNONYMOUS_CODING	MISSENSE	NM_133378:p.His8712Arg	cAt/cGt	MODERATE		N	N	N	N	0	0.998	1.515	0.698,deleterious	titin
chr7	138969048	C	UBN2	NON_SYNONYMOUS_CODING	MISSENSE	NM_173569:p.Arg1133Cys	Cgc/Tgc	MODERATE		N	N	N	N	0.09	0.988	1.1	0.392,neutral	-
chr14	94088416	G	UNC79	NON_SYNONYMOUS_CODING	MISSENSE	NM_020818:p.Asp1436Tyr	Gat/Tat	MODERATE		N	N	N	N	0.01	0.999	0.975	0.861,deleterious	-
chr1	216246245	C	USH2A	NON_SYNONYMOUS_CODING	MISSENSE	NM_206933:p.Arg1948His	cGt/cAt	MODERATE	COSM903925(1)	N	N	N	N	0.1	0.987	2.24	0.629,deleterious	Usher syndrome 2A (autosomal recessive, mild)
chr2	234460083	T	USP40	NON_SYNONYMOUS_CODING	MISSENSE	NM_018218:p.Tyr271Cys	tAc/tGc	MODERATE		N	N	N	N	0.01	0.994	2.295	0.774,deleterious	ubiquitin specific peptidase 40
chr12	95922649	T	USP44	NON_SYNONYMOUS_CODING	MISSENSE	NM_001042403:p.Met520Val	Atg/Gtg	MODERATE		N	N	N	N	0.02	0.99	2.9	0.847,deleterious	ubiquitin specific peptidase 44
chr19	51837534	A	VSIG10L	NON_SYNONYMOUS_CODING	MISSENSE	NM_001163922:p.Ile777Asn	aTc/aAc	MODERATE		N	N	N	N	0.08	0.995	3.305	0.860,deleterious	V-set and immunoglobulin domain containing 10 like
chrX	48545289	C	WAS	NON_SYNONYMOUS_CODING	MISSENSE	NM_000377:p.Arg227Cys	Cgc/Tgc	MODERATE		N	N	N	N	0	0.96	0.345	0.970,deleterious	Wiskott-Aldrich syndrome
chr4	6303980	G	WFS1	NON_SYNONYMOUS_CODING	MISSENSE	NM_001145853:p.Gly820Ser	Ggc/Agc	MODERATE		N	N	N	N	0	0.988	0.975	0.878,deleterious	Wolfram syndrome 1 (wolframin)
chr17	40934830	C	WNK4	NON_SYNONYMOUS_CODING	MISSENSE	NM_032387:p.Leu225Phe	Ctc/Ttc	MODERATE		N	N	N	N	0	1	2.06	0.750,deleterious	WNK lysine deficient protein kinase 4
chr17	6021418	C	WSCD1	NON_SYNONYMOUS_CODING	MISSENSE	NM_015253:p.Arg429Trp	Cgg/Tgg	MODERATE		N	N	N	N	0	1	2.9	0.864,deleterious	WSC domain containing 1
chr14	75266004	C	YLPM1	NON_SYNONYMOUS_CODING	MISSENSE	NM_019589:p.Pro1335Leu	cCg/cTg	MODERATE		N	N	N	N	0	0.999	1.735	0.720,deleterious	YLP motif containing 1
chr14	75230415	G	YLPM1	NON_SYNONYMOUS_CODING	MISSENSE	NM_019589:p.Val75Met	Gtg/Atg	MODERATE		N	N	N	N	0.03	0.964	0.695	0.892,deleterious	YLP motif containing 1
chr1	173855045	A	ZBTB37	NON_SYNONYMOUS_CODING	MISSENSE	NM_001122770:p.His432Arg	cAt/cGt	MODERATE		N	N	N	N	0.35	0.976	0.055	0.539,deleterious	zinc finger and BTB domain containing 37
chr18	60243769	C	ZCCHC2	NON_SYNONYMOUS_CODING	MISSENSE	NM_017742:p.Pro1165Arg	cCt/cGt	MODERATE		N	N	N	N	0.01	0.998	0	0.446,neutral	zinc finger, CCHC domain containing 2
chr12	122966201	G	ZCCHC8	NON_SYNONYMOUS_CODING	MISSENSE	NM_017612:p.Gln296Glu	Caa/Gaa	MODERATE		N	N	N	N	0.18	0.987	1.59	0.458,neutral	zinc finger, CCHC domain containing 8
chr3	113673212	G	ZDHHC23	NON_SYNONYMOUS_CODING	MISSENSE	NM_173570:p.Arg276Gln	cGg/cAg	MODERATE		N	N	N	N	0.06	0.994	1.94	0.677,deleterious	zinc finger, DHHC-type containing 23
chr19	57286342	G	ZIM2	NON_SYNONYMOUS_CODING	MISSENSE	NM_001146326:p.Ala433Asp	gCc/gAc	MODERATE		N	N	N	N	0	0.959	1.255	0.678,deleterious	zinc finger, imprinted 2
chr11	7024018	A	ZNF214	NON_SYNONYMOUS_CODING	MISSENSE	NM_013249:p.Trp17Arg	Tgg/Cgg	MODERATE		N	N	N	N	0	0.998	3.685	0.971,deleterious	zinc finger protein 214
chr19	44470400	C	ZNF221	NON_SYNONYMOUS_CODING	MISSENSE	NM_013359:p.Thr249Ile	aCt/aTt	MODERATE		N	N	N	N	0.02	0.996	2.2	0.746,deleterious	zinc finger protein 221
chr19	52538259	T	ZNF432	NON_SYNONYMOUS_CODING	MISSENSE	NM_014650:p.Arg225Gly	Aga/Gga	MODERATE		N	N	N	N	0.02	0.997	2.395	0.778,deleterious	zinc finger protein 432
chr19	52537754	C	ZNF432	NON_SYNONYMOUS_CODING	MISSENSE	NM_014650:p.Arg393Gln	cGa/cAa	MODERATE	COSM1000328(2)	N	N	N	N	0.03	0.993	2.29	0.751,deleterious	zinc finger protein 432
chr19	11978950	T	ZNF439	NON_SYNONYMOUS_CODING	MISSENSE	NM_152262:p.Cys356Arg	Tgt/Cgt	MODERATE		N	N	N	N	0	0.994	4.315	1.056,deleterious	zinc finger protein 439
chr1	26497134	A	ZNF593	NON_SYNONYMOUS_CODING	MISSENSE	NM_015871:p.Tyr111Cys	tAt/tGt	MODERATE	COSM248605(1)	N	N	N	N	0.15	0.997	2.16	0.594,deleterious	zinc finger protein 593
chr15	64967932	T	ZNF609	NON_SYNONYMOUS_CODING	MISSENSE	NM_015042:p.Val960Ala	gTc/gCc	MODERATE		N	N	N	N	0.5	0.986	1.63	0.422,neutral	zinc finger protein 609
chr3	179051182	G	ZNF639	NON_SYNONYMOUS_CODING	MISSENSE	NM_016331:p.Val144Met	Gtg/Atg	MODERATE		N	N	N	N	0	0.991	0.975	0.878,deleterious	zinc finger protein 639
chr8	144378888	C	ZNF696	NON_SYNONYMOUS_CODING	MISSENSE	NM_030895:p.Pro348Leu	cCg/cTg	MODERATE		N	N	N	N	.	0.965	2.33		zinc finger protein 696
chr19	38160704	G	ZNF781	NON_SYNONYMOUS_CODING	MISSENSE	NM_152605:p.Pro116Ala	Cct/Gct	MODERATE		N	N	N	N	0.01	0.987	1.945	0.729,deleterious	zinc finger protein 781
chr11	64884393	G	ZNHIT2	NON_SYNONYMOUS_CODING	MISSENSE	NM_014205:p.Leu245Phe	Ctc/Ttc	MODERATE		N	N	N	N	0.05	0.981	0.895	0.833,deleterious	-
