# Supplementary material for: Multi‐genic pattern found in rare type of hypopituitarism: a whole‐exome sequencing study of Han Chinese with pituitary stalk interruption syndrome
Source: J Cell Mol Med. 2017 Jul 14;21(12):3626–32. doi: 10.1111/jcmm.13272 (PMC5706574; doi:10.1111/jcmm.13272)
Supplement: Supplementary file 3 — Data S3 Muations in Notch, Shh, Wnt signaling pathways. [file JCMM-21-3626-s003.xlsx]

## Sheet: SNP
	Gene	Share number	Transcript	Condon	Patient ID	Condel	Pathway
	ADAM17	1	NM_003183:p.Phe26Cys	tTc/tGc	FGS	deleterious	Notch signaling pathway|hsa05010,Alzheimer's disease|hsa05120,Epithelial cell signaling in Helicobacter pylori infection|
	AXIN1	1	NM_003502:p.Ala740Thr	Gcc/Acc	XQ	neutral	Wnt signaling pathway|hsa05200,Pathways in cancer|hsa05210,Colorectal cancer|hsa05213,Endometrial cancer|hsa05217,Basal cell
	CER1	1	NM_005454:p.Glu91Asp	gaG/gaC	FXC	deleterious	Wnt signaling pathway
	CTBP2	1	NM_022802:p.Arg360Pro	cGg/cCg	GW		Wnt signaling pathway|hsa04330,Notch signaling pathway|hsa05200,Pathways in cancer|hsa05220,Chronic myeloid leukemia|
	DAAM1	1	NM_014992:p.Glu948Gln	Gaa/Caa	CD	neutral	Wnt signaling pathway
	DLL1	1	NM_005618:p.Glu256Lys	Gag/Aag	LQH	neutral	Notch signaling pathway
	DLL4	2	NM_019074:p.Arg260His	cGc/cAc	TSQ	deleterious	Notch signaling pathway|
			NM_019074:p.Gln342Arg	cAg/cGg	HJR	neutral
	DVL1	2	NM_004421:p.Arg224Lys	aGg/aAg	CD	deleterious	Wnt signaling pathway|hsa04330,Notch signaling pathway|hsa04916,Melanogenesis|hsa05200,Pathways in cancer|hsa05210,Colorectal cancer|hsa05217,Basal cell carcinoma|
			NM_004421:p.Arg594His	cGt/cAt	MBG	deleterious
	FRAT1	1	NM_005479:p.Ala176Ser	Gcc/Tcc	YYJ	neutral	Wnt signaling pathway，The protein encoded by this gene belongs to the GSK-3-binding protein family. The protein inhibits GSK-3-mediated phosphorylation of beta-catenin and positively regulates the Wnt signaling pathway.
	FZD1	1	NM_003505:p.Ala586Val	gCg/gTg	HDH		Wnt signaling pathway|hsa04916,Melanogenesis|hsa05200,Pathways in cancer|hsa05210,Colorectal cancer|hsa05217,Basal cell carcinoma|
	FZD8	1	NM_031866:p.Pro568Arg	cCg/cGg	FZK		Wnt signaling pathway|hsa04916,Melanogenesis|hsa05200,Pathways in cancer|hsa05210,Colorectal cancer|hsa05217,Basal cell carcinoma|
	GLI1	1	NM_005269:p.Ala56Val	gCc/gTc	GJQ		Hedgehog signaling pathway|hsa05200,Pathways in cancer|hsa05217,Basal cell carcinoma|
	GLI3	2	NM_000168:p.His123Tyr	Cac/Tac	CD		Hedgehog signaling pathway|hsa05200,Pathways in cancer|hsa05217,Basal cell carcinoma|
			NM_000168:p.Pro429Leu	cCg/cTg	GW
	JAG1	2	NM_000214:p.Ala1131Thr	Gcc/Acc	LCH		Notch signaling pathway，The jagged 1 protein encoded by JAG1 is the human homolog of the Drosophilia jagged protein. Human jagged 1 is the ligand for the receptor notch 1, the latter a human homolog of the Drosophilia jagged receptor notch.
			NM_000214:p.Arg1060Trp	Cgg/Tgg	LQH
	LRP2	2	NM_004525:p.Ile2836Val	Att/Gtt	HDH		Hedgehog signaling pathway|
			NM_004525:p.Pro2345Leu	cCt/cTt	CD
	LRP6	1	NM_002336:p.Phe80Leu	ttT/ttA	LCH		Wnt signaling pathway|
	MMP7	1	NM_002423:p.Arg160Gln	cGa/cAa	YYJ		Wnt signaling pathway
	NCOR2	1	NM_006312:p.Ala740Ser	Gcc/Tcc	YYJ		Notch signaling pathway|
	NFATC1	1	NM_172387:p.Gly708Glu	gGg/gAg	WB		Wnt signaling pathway|hsa04360,Axon guidance|hsa04370,VEGF signaling pathway|hsa04650,Natural killer cell mediated
	NFATC2	1	NM_173091:p.Tyr294His	Tac/Cac	LPC		MAPK signaling pathway|hsa04310,Wnt signaling pathway|hsa04360,Axon guidance|hsa04370,VEGF signaling pathway|hsa04650,Natural
	NUMBL	1	NM_004756:p.Pro501Gln	cCg/cAg	FXC		Notch signaling pathway
	PPP2R5B	1	NM_006244:p.Arg241Gln	cGg/cAg	YF		Wnt signaling pathway
	PRICKLE2	1	NM_198859:p.Gly637Arg	Gga/Aga	XQ		Wnt signaling pathway
	PSEN1	1	NM_000021:p.Ser104Gly	Agc/Ggc	MBG		Wnt signaling pathway|hsa04330,Notch signaling pathway|hsa04722,Alzheimer's disease|
	PSEN2	3	NM_000447:p.His169Asn	Cat/Aat	YGL		Notch signaling pathway|hsa05010,Alzheimer's disease|
			NM_000447:p.Pro28Leu	cCg/cTg	WB
			NM_000447:p.Tyr328Cys	tAt/tGt	HDH
	RBPJ	1	NM_005349:p.Arg89His	cGc/cAc	GW		Notch signaling pathway|
	STK36	1	NM_015690:p.Arg402Trp	Cgg/Tgg	LSL		Hedgehog signaling pathway|hsa05200,Pathways in cancer|hsa05217,Basal cell carcinoma|
	CHP2	1	NM_022097:p.Arg40Lys	aGg/aAg	LWN		Wnt signaling pathway
	CREBBP	2	NM_004380:p.Asn781Lys	aaC/aaG	TSQ		Wnt signaling pathway|hsa04330,Notch signaling pathway，转录因子
			NM_004380:p.Gln507Arg	cAg/cGg	YF
	MYC	1	NM_002467:p.Cys357Phe	tGc/tTc	GW		Wnt signaling pathway
	PLCB2	1	NM_004573:p.Arg250Gln	cGg/cAg	FZK		Wnt signaling pathway
	ROCK2	1	NM_004850:p.Lys310Asn	aaG/aaT	FGS		Wnt signaling pathway
	NOTCH3	1	NM_000435:p.Ser126Arg	agC/agA	XQ		Notch signaling pathway， Mutations in NOTCH3 have been identified as the underlying cause of cerebral autosomal dominant arteriopathy with subcortical infarcts and leukoencephalopathy
	HHIP	1	NM_022475:p.Glu246Ala	gAa/gCa	FGS		Hedgehog signaling pathway，The HHIP encoded by this gene is a highly conserved, vertebrate-specific inhibitor of HH signaling. It interacts with all three HH family members, SHH, IHH and DHH. Two single nucleotide polymorphisms (SNPs) near this gene are significantly associated with risk of chronic obstructive pulmonary disease (COPD). A single nucleotide polymorphism in this gene is also strongl…
	BMP6	2	NM_001718:p.Gly351Ala	gGc/gCc	LCH、YGL		Hedgehog signaling pathway
			NM_001718:p.Thr295Ile	aCc/aTc	HDH
	BMP8B	1	NM_001720:p.Ser352Phe	tCc/tTc	YYJ		Hedgehog signaling pathway
	SNP summary
	patient id	gene			pathway
	CD	DAAM1、DVL1、GLI3、LRP2			Wnt signaling pathway、Hedgehog signaling pathway
	XQ	AXIN1、PRICKLE2、NOTCH3			Wnt signaling pathway|
	LQH	DLL1、JAG1			Notch signaling pathway
	LCH	JAG1、LRP6、BMP6			Notch signaling pathway，Wnt signaling pathway
	GW	CTBP2、GLI3、RBPJ、MYC			Wnt signaling pathway，Notch signaling pathway，Hedgehog signaling pathway
	YYJ	MMP7、NCOR2、BMP8B、FRAT1			Notch signaling pathway，Wnt signaling pathway
	HDH	FZD1、LRP2、BMP6			Wnt signaling pathway、Hedgehog signaling pathway
	MBG	DVL1、PSEN1			Wnt signaling pathway，Notch signaling pathway
	FGS	ADAM17、ROCK2、HHIP			Notch signaling pathway
	TSQ	DLL4、CREBBP			Notch signaling pathway|
	FZK	FZD8、PLCB2			Wnt signaling pathway|
	WB	PSEN2、NFATC1			Notch signaling pathway|hsa05010,Alzheimer's disease|
	YGL	PSEN2、BMP6			Notch signaling pathway
	LPC	NFATC2			Wnt signaling pathway
	YF	PPP2R5B			Wnt signaling pathway
	LSL	STK36			Hedgehog signaling pathway
	LWN	CHP2			Wnt signaling pathway
	YF	CREBBP			Wnt signaling pathway|hsa04330,Notch signaling pathway
	FXC	CER1、NUMBL			Wnt signaling pathway
	HJR	DLL4			Notch signaling pathway|
	GJQ	GLI1			Hedgehog signaling pathway

## Sheet: Indel
Gene	Func	Transcript	Codon_Change	Impact	Share	Samples id			Pathway
NCOR2	CODON_INSERTION	NM_006312:p.X511X	-/AGCAGC	MODERATE	6	ZJT,YF,XQ,HDH,GJQ,LQH,			Notch signaling pathway
NKD2	CODON_DELETION	NM_033120:p.His439X	cac/-	MODERATE	5	LSL,FXC,LYT,GJQ,LQH,			Wnt signaling pathway
	CODON_INSERTION	NM_033120:p.X442X	-/CACGAG	MODERATE	1	GW,
ZIC2	CODON_INSERTION	NM_007129:p.Ala230X	gcc/gcCCAc	MODERATE	4	CD ,HJR,HDH,YYJ,			Hedgehog signaling pathway
MAML3	CODON_CHANGE_PLUS_CODON_INSERTION	NM_018717:p.Gln503X	cag/cACAag	MODERATE	2	MBG,YGL,			Notch signaling pathway
	CODON_CHANGE_PLUS_CODON_INSERTION	NM_018717:p.Gln491X	cag/cACAag	MODERATE	1	LYT,
LFNG	FRAME_SHIFT	NM_001166355:c.134*>-GACA	-	HIGH	1	GJQ,			Notch signaling pathway

## Sheet: summary
	patient id	gene		pathway
	CD	DAAM1、DVL1、GLI3、LRP2、ZIC2		Wnt signaling pathway、Hedgehog signaling pathway
	XQ	AXIN1、PRICKLE2、NCOR2、NOTCH3		Wnt signaling pathway|，Notch signaling pathway
	LQH	DLL1、JAG1、NCOR2、NKD2		Wnt signaling pathway，Notch signaling pathway
	LCH	JAG1、LRP6、BMP6		Wnt signaling pathway，Notch signaling pathway
	GW	CTBP2、GLI3、RBPJ、MYC、NKD2		Wnt signaling pathway，Notch signaling pathway，Hedgehog signaling pathway
	YYJ	MMP7、NCOR2、BMP8B、FRAT1、ZIC2		Notch signaling pathway，Wnt signaling pathway,Hedgehog signaling pathway
	HDH	FZD1、LRP2、BMP6、NCOR2、ZIC2		Wnt signaling pathway、Hedgehog signaling pathway,Notch signaling pathway
	MBG	DVL1、PSEN1、MAML3		Wnt signaling pathway，Notch signaling pathway
	FGS	ADAM17、ROCK2、HHIP		Notch signaling pathway，Wnt signaling pathway,Hedgehog signaling pathway
	TSQ	DLL4、CREBBP		Notch signaling pathway，wnt
	FZK	FZD8、PLCB2		Wnt signaling pathway|
	YGL	PSEN2、BMP6、MAML3		Notch signaling pathway、Hedgehog signaling pathway
	GJQ	GLI1、NKD2、NCOR2、LFNG		Wnt signaling pathway，Notch signaling pathway,Hedgehog signaling pathway
	LPC	NFATC2		Wnt signaling pathway
	YF	PPP2R5B、NCOR2、CREBBP		Wnt signaling pathway，Notch signaling pathway
	LSL	STK36、NKD2		Wnt signaling pathway，Hedgehog signaling pathway
	LWN	CHP2		Wnt signaling pathway
	FXC	CER1、NKD2、NUMBL		Wnt signaling pathway
	HJR	DLL4、ZIC2		Notch signaling pathway|Hedgehog signaling pathway
	WB	PSEN2、NFATC1		Notch signaling pathway，wnt
	ZJT	NCOR2		Notch signaling pathway
	LYT	NKD2、MAML3		Wnt signaling pathway、Notch signaling pathway
	ZKY
	LH
